# Supplementary material for: Physical health and ecological momentary assessments during COVID-19: Data from the ‘Corona Health’ app users
Source: Data Brief. 2025 Jan 13;59:111289. doi: 10.1016/j.dib.2025.111289 (PMC11802365; doi:10.1016/j.dib.2025.111289)
Supplement: Supplementary file 1 [file mmc1.zip]

Archive with 15 entries (15 files):
- jabbrv-ltwa-all.ldf
- jabbrv-ltwa-en.ldf
- jabbrv.sty
- main.tex
- naturemag-doi.bst
- bibliography.bib
- wlscirep.cls
- stream.jpg
- img/filling_out_behaviour.svg
- img/time_gap_of_questionnaires.svg
- img/n_assessments_by_Q_and_kind.svg
- img/users_joining_periods_M.svg
- img/n_assessments_by_Q_and_kind_M.svg
- img/count_state_scatter.svg
- img/n_assessments_by_Q_and_kind_M_with_events.svg
