# Supplementary material for: Physical health and ecological momentary assessments during COVID-19: Data from the ‘Corona Health’ app users
Source: Data Brief. 2025 Jan 13;59:111289. doi: 10.1016/j.dib.2025.111289 (PMC11802365; doi:10.1016/j.dib.2025.111289)
Supplement: Supplementary file 1 [file mmc1.zip › bibliography.bib]

@article{beierle2021corona,
  title={Corona health—A study-and sensor-based mobile app platform exploring aspects of the COVID-19 pandemic},
  author={Beierle, Felix and Schobel, Johannes and Vogel, Carsten and Allgaier, Johannes and Mulansky, Lena and Haug, Fabian and Haug, Julian and Schlee, Winfried and Holfelder, Marc and Stach, Michael and others},
  journal={International Journal of Environmental Research and Public Health},
  volume={18},
  number={14},
  pages={7395},
  year={2021},
  publisher={MDPI}
}

@inproceedings{vogel2021developing,
  title={Developing apps for researching the covid-19 pandemic with the trackyourhealth platform},
  author={Vogel, Carsten and Pryss, R{\"u}diger and Schobel, Johannes and Schlee, Winfried and Beierle, Felix},
  booktitle={2021 IEEE/ACM 8th International Conference on Mobile Software Engineering and Systems (MobileSoft)},
  pages={65--68},
  year={2021},
  organization={IEEE}
}

@phdthesis{allgaier2024machine,
  title={Machine Learning Explainability on Multi-Modal Data using Ecological Momentary Assessments in the Medical Domain},
  author={Allgaier, Johannes},
  year={2024},
  school={Universit{\"a}t W{\"u}rzburg}
}

@article{allgaier2024practical,
  title={Practical approaches in evaluating validation and biases of machine learning applied to mobile health studies},
  author={Allgaier, Johannes and Pryss, R{\"u}diger},
  journal={Nature Communications Medicine},
  volume={4},
  number={1},
  pages={76},
  year={2024},
  publisher={Nature Publishing Group UK London}
}


@article{Kaufman2020,
  doi = {https://doi.org/10.1038/s41597-020-0445-3},
  url = {https://doi.org/10.1038/s41597-020-0445-3},
  year = {2020},
  month = apr,
  publisher = {Springer Science and Business Media {LLC}},
  volume = {7},
  number = {1},
  pages = {115},
  author = {Darrell Kaufman and Nicholas McKay and Cody Routson and Michael Erb and Basil Davis and Oliver Heiri and Samuel Jaccard and Jessica Tierney and Christoph D\"{a}twyler and Yarrow Axford and Thomas Brussel and Olivier Cartapanis and Brian Chase and Andria Dawson and Anne de Vernal and Stefan Engels and Lukas Jonkers and Jeremiah Marsicek and Paola Moffa-S{\'{a}}nchez and Carrie Morrill and Anais Orsi and Kira Rehfeld and Krystyna Saunders and Philipp S. Sommer and Elizabeth Thomas and Marcela Tonello and M{\'{o}}nika T{\'{o}}th and Richard Vachula and Andrei Andreev and Sebastien Bertrand and Boris Biskaborn and Manuel Bringu{\'{e}} and Stephen Brooks and Magaly Caniup{\'{a}}n and Manuel Chevalier and Les Cwynar and Julien Emile-Geay and John Fegyveresi and Angelica Feurdean and Walter Finsinger and Marie-Claude Fortin and Louise Foster and Mathew Fox and Konrad Gajewski and Martin Grosjean and Sonja Hausmann and Markus Heinrichs and Naomi Holmes and Boris Ilyashuk and Elena Ilyashuk and Steve Juggins and Deborah Khider and Karin Koinig and Peter Langdon and Isabelle Larocque-Tobler and Jianyong Li and Andr{\'{e}} Lotter and Tomi Luoto and Anson Mackay and Eniko Magyari and Steven Malevich and Bryan Mark and Julieta Massaferro and Vincent Montade and Larisa Nazarova and Elena Novenko and Petr Pa{\v{r}}il and Emma Pearson and Matthew Peros and Reinhard Pienitz and Mateusz P{\l}{\'{o}}ciennik and David Porinchu and Aaron Potito and Andrew Rees and Scott Reinemann and Stephen Roberts and Nicolas Rolland and Sakari Salonen and Angela Self and Heikki Sepp\"{a} and Shyhrete Shala and Jeannine-Marie St-Jacques and Barbara Stenni and Liudmila Syrykh and Pol Tarrats and Karen Taylor and Valerie van den Bos and Gaute Velle and Eugene Wahl and Ian Walker and Janet Wilmshurst and Enlou Zhang and Snezhana Zhilich},
  title = {A global database of Holocene paleotemperature records},
  journal = {Scientific Data}
}

@misc{Babichev2002,
  url = {https://arxiv.org/abs/quant-ph/0208066},
  year = {2002},
  author = {S. A Babichev and J Ries and A. I Lvovsky},
  title = {Quantum scissors: teleportation of single-mode optical states by means of a nonlocal single photon},
  howpublished = {Preprint at \url{https://arxiv.org/abs/quant-ph/0208066}}
}

@ARTICLE{Figueredo:2009dg,
   author = {Figueredo, A.~J. and Wolf, P. S.~A.},
   title = {Assortative pairing and life history strategy -- a cross-cultural study},
   journal = {Human Nature},
   volume = {20},
   pages = {317-330},
   year = {2009},
   doi = {https://doi.org/10.1007/s12110-009-9068-2}
}

@MISC{Hao:gidmaps:2014,
  author = {Hao, Z. and AghaKouchak, A. and Nakhjiri, N. and Farahmand, A},
  year = {2014},
  title = {Global integrated drought monitoring and prediction system ({GIDMaPS}) data sets},
  howpublished = {\emph{figshare} \url{https://doi.org/10.6084/m9.figshare.853801}}
}

@Book{behringer2014manipulating,
 author = {Behringer, Richard},
 title = {Manipulating the mouse embryo: a laboratory manual},
 publisher = {Cold Spring Harbor Laboratory Press},
 year = {2014},
 address = {New York},
 isbn = {978-1-936113-01-9}
 }

@article{boaz2018engage,
  title={How to engage stakeholders in research: design principles to support improvement},
  author={Boaz, Annette and Hanney, Stephen and Borst, Robert and O’Shea, Alison and Kok, Maarten},
  journal={Health research policy and systems},
  volume={16},
  pages={1--9},
  year={2018},
  publisher={Springer}
}


@misc{bundesgesundheitsministerium2024,
  author       = {{Federal Ministry of Health}},
  title        = {Chronik zum Coronavirus},
  year         = 2024,
  url          = {https://www.bundesgesundheitsministerium.de/coronavirus/chronik-coronavirus},
  note         = {Accessed: 2024-06-06}
}

% Instrument questionnaires

%AUDIT
@article{reinert2007audit,
  title={The alcohol use disorders identification test: an update of research findings},
  author={Reinert, Duane F and Allen, John P},
  journal={Alcoholism: Clinical and Experimental Research},
  volume={31},
  number={2},
  pages={185--199},
  year={2007},
  publisher={Wiley Online Library}
}

%BRFSS
@article{monono2024association,
  title={Association Between Depression and Coronary Heart Disease: A cross-sectional study using Behavioral Risk Factor Surveillance System (BRFSS), 2022},
  author={Monono, Juliana},
  year={2024}
}

%NHIS
@misc{centers2024nhis,
  title={2024 National Health Interview Survey (NHIS) Questionnaire},
  author={Centers for Disease Control and Prevention},
  year={2024}
}

%GATS
@misc{who2024gats,
  title={Global Adult Tobacco Survey},
  author={World Health Organization},
  year={2024}
}

%NHANES
@misc{CDC_NHANES,
  author       = {Centers for Disease Control and Prevention, National Center for Health Statistics},
  title        = {National Health and Nutrition Examination Survey (NHANES)},
  year         = {2024},
  url          = {https://www.cdc.gov/nchs/nhanes/index.htm},
  note         = {Accessed: 2024-06-11}
}


%BPI
@misc{MDAnderson_BPI,
  author       = {MD Anderson Cancer Center},
  title        = {Brief Pain Inventory (BPI)},
  year         = {2024},
  url          = {https://www.mdanderson.org/research/departments-labs-institutes/departments-divisions/symptom-research/symptom-assessment-tools/brief-pain-inventory.html},
  note         = {Accessed: 2024-06-11}
}

@article{weber2008develop,
  title={Developing and executing an effective research plan},
  author={Weber, Robert J. and Cobaugh, Daniel J.},
  journal={American Journal of Health-System Pharmacy},
  volume={65},
  number={21},
  pages={2058-2065},
  year={2008},
}


@article{simpson2015sap,
  title={Creating a Data Analysis Plan: What to Consider When Choosing Statistics for a Study},
  author={Simpson, Scot H.},
  journal={Can J Hosp Pharm},
  volume={68},
  number={4},
  pages={311-317},
  year={2015},
}


@article{singer2008surveys,
  title={Do Incentives Exert Undue Influence on Survey Participation? Experimental Evidence},
  author={Singer, Eleanor and Couper, Mick P.},
  journal={J Empir Res Hum Res Ethics},
  volume={3},
  number={3},
  pages={49-56},
  year={2008},
}

@article{ranganathan2023quest,
  title={Designing and validating a research questionnaire - Part 1},
  author={Ranganathan, Priy and Caduff, Carlo},
  journal={Perspect Clin Res},
  volume={14},
  number={3},
  pages={152-155},
  year={2023},
}

@article{kraft2024mobile,
  title={Mobile Crowdsensing in Ecological Momentary Assessment mHealth Studies: A Systematic Review and Analysis},
  author={Kraft, Robin and others},
  journal={Sensors},
  volume={24},
  number={2},
  pages={472},
  year={2024},
  publisher={MDPI}
}

@article{schleicher2020understanding,
  title={Understanding adherence to the recording of ecological momentary assessments in the example of tinnitus monitoring},
  author={Schleicher, Miro and others},
  journal={Scientific Reports},
  volume={10},
  number={1},
  pages={22459},
  year={2020},
  publisher={Nature Publishing Group UK London}
}

@inproceedings{pryss2018differences,
  title={Differences between android and ios users of the trackyourtinnitus mobile crowdsensing mhealth platform},
  author={Pryss, R{\"u}diger and others},
  booktitle={2018 IEEE 31st international symposium on computer-based medical systems (CBMS)},
  pages={411--416},
  year={2018},
  organization={IEEE}
}

@book{baumeister2019digital,
  title={Digital phenotyping and mobile sensing},
  author={Baumeister, Harald and Montag, Christian},
  year={2019},
  publisher={Springer}
}

@article{wetzel2021come,
  title={“How come you don’t call me?” Smartphone communication app usage as an indicator of loneliness and social well-being across the adult lifespan during the COVID-19 pandemic},
  author={Wetzel, Britta and others},
  journal={International Journal of Environmental Research and Public Health},
  volume={18},
  number={12},
  pages={6212},
  year={2021},
  publisher={MDPI}
}

@misc{allgaier2024physical,
  author       = {Allgaier, J. and Eichner, F. and Störk, S. and Heuschmann, P. and Pryss, R.},
  title        = {Physical Health of Adults during Covid-19 (1.0)},
  year         = 2024,
  note         = {Data set},
  publisher    = {Zenodo},
  doi          = {10.5281/zenodo.11093394},
  url          = {https://zenodo.org/records/11093394}
}
